# Supplementary material for: Ferroptosis Inhibitory Compounds from the Deep-Sea-Derived Fungus Penicillium sp. MCCC 3A00126
Source: Mar Drugs. 2023 Apr 10;21(4):234. doi: 10.3390/md21040234 (PMC10144380; doi:10.3390/md21040234)
Supplement: Supplementary file 1 [file marinedrugs-21-00234-s001.zip]

Archive with 1 entries (1 files):
- marinedrugs-2113175-supplementary.pdf
